# Supplementary material for: Autophagy Regulator Rufy 4 Promotes Osteoclastic Bone Resorption by Orchestrating Cytoskeletal Organization via Its RUN Domain
Source: Cells. 2024 Oct 25;13(21):1766. doi: 10.3390/cells13211766 (PMC11545195; doi:10.3390/cells13211766)
Supplement: Supplementary file 1 [file cells-13-01766-s001.zip]

Archive with 4 entries (4 files):
- Supple Figure.pdf
- Video S1_Control.avi
- Video S2_Rufy4_WT.avi
- Video S3_Rufy4_RUNdeletion.avi
